# Supplementary material for: Expression of MRJP3 and HSP70 mRNA Levels in Apis mellifera L. Workers after Dietary Supplementation with Proteins, Prebiotics, and Probiotics
Source: Insects. 2022 Jun 24;13(7):571. doi: 10.3390/insects13070571 (PMC9318322; doi:10.3390/insects13070571)
Supplement: Supplementary file 1 [file insects-13-00571-s001.zip]

Archive with 1 entries (1 files):
- insects-1665453-supplementary.xlsx
