# Supplementary material for: Expression of MRJP3 and HSP70 mRNA Levels in Apis mellifera L. Workers after Dietary Supplementation with Proteins, Prebiotics, and Probiotics
Source: Insects. 2022 Jun 24;13(7):571. doi: 10.3390/insects13070571 (PMC9318322; doi:10.3390/insects13070571)
Supplement: Supplementary file 1 [file insects-13-00571-s001.zip › insects-1665453-supplementary.xlsx]

## Sheet: MRJP3 calculation
Well	Sample Name	Target Name	Ct Actin	CтMRJP3	DCt	DDCt
G5	4 Neg R1	MRJP3 G	34.2041	35.7885	-1.58434	2.51014
C7	4 Neg R2	MRJP3 G	36.9859	39.0432	-2.05735	4.23271
G8	4 Neg R3	MRJP3 G	33.1069	35.3464	-2.23949	5.0153
H5	7 Neg R1	MRJP3 G	30.4165	30.8343	-0.417763	0.174526
D7	7 Neg R2	MRJP3 G	31.103	29.6034	1.4996	2.24879				4º Day		Neg - Negative Control
H8	7 Neg R3	MRJP3 G	31.6348	32.6351	-1.00038	1.00076				7º Day		Posi - Positive Control
A6	11 Neg R1	MRJP3 G	33.2164	37.0535	-3.83715	14.7237				11º Day		FPP - Protein Feed with prebiotics and Probiotics
E7	11 Neg R2	MRJP3 G	33.829	Undetermined	#VALUE!	#VALUE!				used in statistics		BPF - Basic Protein Feed
A9	11 Neg R3	MRJP3 G	33.8584	36.726	-2.86766	8.22345
B6	4 Posi R1	MRJP3 G	34.4356	34.0766	0.358986	0.128871
F7	4 Posi R2	MRJP3 G	34.6972	32.7622	1.93499	3.74419
B9	4 Posi R3	MRJP3 G	32.8132	35.1096	-2.29643	5.2736
C6	7 Posi R1	MRJP3 G	34.6804	36.1642	-1.48387	2.20186
G7	7 Posi R2	MRJP3 G	34.8884	36.2481	-1.35977	1.84898
C9	7 Posi R3	MRJP3 G	33.2535	32.7204	0.533134	0.284232
D6	11 Posi R1	MRJP3 G	30.9331	29.151	1.78205	3.17571
H7	11 Posi R2	MRJP3 G	30.2716	27.9585	2.31315	5.35068
D9	11 Posi R3	MRJP3 G	Undetermined	28.3279	#VALUE!	#VALUE!
F6	4 FPP R1	MRJP3 G	29.1412	25.8949	3.24624	10.5381
B8	4 FPP R2	MRJP3 G	32.7071	Undetermined	#VALUE!	#VALUE!
F9	4 FPP R3	MRJP3 G	30.1273	25.269	4.85833	23.6034
E6	7 FPP R1	MRJP3 G	33.1571	34.9809	-1.8238	3.32623
A8	7 FPP R2	MRJP3 G	31.9417	25.8231	6.11862	37.4376
E9	7 FPP R3	MRJP3 G	32.5238	28.4792	4.04467	16.3593
G6	11 FPP R1	MRJP3 G	30.9206	35.5978	-4.67722	21.8764
C8	11 FPP R2	MRJP3 G	34.3846	Undetermined	#VALUE!	#VALUE!
G9	11 FPP R3	MRJP3 G	30.0584	34.4135	-4.35509	18.9668
A7	4 BPF R1	MRJP3 G	32.0695	29.7457	2.32385	5.40029
E8	4 BPF R2	MRJP3 G	33.131	28.0722	5.05879	25.5913
A10	4 BPF R3	MRJP3 G	31.0335	30.4727	0.560719	0.314405
H6	7 BPF R1	MRJP3 G	32.7418	33.6974	-0.955616	0.913202
D8	7 BPF R2	MRJP3 G	35.5964	36.3206	-0.724224	0.524501
H10	7 BPF R3	MRJP3 G	33.7237	35.009	-1.28533	1.65206
B7	11 BPF R1	MRJP3 G	6.53957	4.65585	1.88372	3.54842
F8	11 BPF R2	MRJP3 G	5.32426	4.31824	1.00603	1.01209
B10	11 BPF R3	MRJP3 G	4.96225	5.95703	-0.994772	0.989571

## Sheet: HSP70 calculation
Well	Sample Name	Target Name	Ct ACT	CтHSP	DCt	DDCt
G5	4 Neg R1	HSP70	Undetermined	35.7474	#VALUE!	#VALUE!
C7	4 Neg R2	HSP70	36.5979	34.7366	1.86122	3.46413												TRUE	0.124048	TRUE	3	35	1	75.7106	67.2059			N	N	N	Y
G8	4 Neg R3	HSP70	36.2263	35.4806	0.745712	0.556087
H5	7 Neg R1	HSP70	30.8466	31.7739	-0.92728	0.859849
D7	7 Neg R2	HSP70	33.3086	32.1002	1.20837	1.46017
H8	7 Neg R3	HSP70	31.5914	32.6731	-1.08177	1.17022
A6	11 Neg R1	HSP70	32.5172	32.95	-0.432777	0.187296			4th Day		Neg - Negative Control
E7	11 Neg R2	HSP70	34.439	32.9098	1.52917	2.33838			7th Day		Posi - Positive Control
A9	11 Neg R3	HSP70	33.4335	32.8473	0.586285	0.34373			11th Day		FPP - Protein Feed with prebiotics and Probiotics
B6	4 Posi R1	HSP70	34.3076	33.1601	1.14751	1.31679					BPF - Basic Protein Feed
F7	4 Posi R2	HSP70	Undetermined	33.4167	#VALUE!	#VALUE!
B9	4 Posi R3	HSP70	34.6737	33.6906	0.983147	0.966577			used in statistics
C6	7 Posi R1	HSP70	35.5567	35.2213	0.335423	0.112508
G7	7 Posi R2	HSP70	Undetermined	Undetermined	#VALUE!	#VALUE!
C9	7 Posi R3	HSP70	35.7372	33.9828	1.75437	3.07782
D6	11 Posi R1	HSP70	32.3932	32.3787	0.0145416	0.000211459			Correlation of days and type of feed; if the expression is correlated with the type of feed, age and different treatments.
H7	11 Posi R2	HSP70	31.8136	33.735	-1.92145	3.69195
D9	11 Posi R3	HSP70	31.5783	32.1112	-0.532854	0.283933
F6	4 FPP R1	HSP70	29.724	28.741	0.983082	0.96645
B8	4 FPP R2	HSP70	30.9159	29.4796	1.43631	2.06297
F9	4 FPP R3	HSP70	29.2627	28.9104	0.352316	0.124126
E6	7 FPP R1	HSP70	33.9362	34.9809	-1.04471	1.09142
A8	7 FPP R2	HSP70	33.3778	33.7077	-0.329861	0.108808
E9	7 FPP R3	HSP70	34.2872	34.7898	-0.50259	0.252597
G6	11 FPP R1	HSP70	29.4497	33.5583	-4.10851	16.8799
C8	11 FPP R2	HSP70	31.4302	32.314	-0.883766	0.781043
G9	11 FPP R3	HSP70	30.8101	31.4828	-0.67271	0.452539
A7	4 BPF R1	HSP70	32.4271	28.3987	4.02844	16.2283
E8	4 BPF R2	HSP70	32.7082	28.7507	3.95749	15.6617
A10	4 BPF R3	HSP70	31.8557	29.2785	2.57724	6.64218
H6	7 BPF R1	HSP70	30.2176	29.8737	-6.87293	47.2372
D8	7 BPF R2	HSP70	37.0905	33.0189	-3.14519	9.8922
H10	7 BPF R3	HSP70	33.1463	Undetermined	#VALUE!	#VALUE!
B7	11 BPF R1	HSP70	22.3987	23.6662	-1.26748	1.60649
F8	11 BPF R2	HSP70	22.5418	22.3987	0.143084	0.0204729
B10	11 BPF R3	HSP70	Undetermined	Undetermined	#VALUE!	#VALUE!
